# Supplementary material for: IPCARF: improving lncRNA-disease association prediction using incremental principal component analysis feature selection and a random forest classifier
Source: BMC Bioinformatics. 2021 Apr 1;22:175. doi: 10.1186/s12859-021-04104-9 (PMC8017839; doi:10.1186/s12859-021-04104-9)
Supplement: Supplementary file 1 — Additional file 1. LncRNA name, Disease name, Dysfunction type. [file 12859_2021_4104_MOESM1_ESM.csv]

116HG	Prader-Willi syndrome	Regulation
1B FGF-antisense transcripts	endometriosis	Expression
4930503E24Rik	ischaemia-reperfusion injury	Expression
51A	Alzheimer's disease	Regulation
5730458M16Rik	heart failure	Expression
RN7SK	AIDS	Expression
RN7SK	AIDS	Interaction
RN7SK	AIDS	Interaction
RN7SK	AIDS	Interaction
RN7SK	AIDS	Interaction
RN7SK	cancer	Interaction
RN7SK	cardiac hypertrophy	Interaction
RN7SK	gastric cancer	Expression
RN7SL1	AIDS	Interaction
RN7SL1	AIDS	N/A
RN7SL1	dermatomyositis	Interaction
RN7SL1	Leishmaniasis	Expression
RN7SL1	Leishmaniasis	Expression
RN7SL1	Leishmaniasis	N/A
RN7SL1	Leishmaniasis	N/A
RN7SL1	polymyositis	Interaction
A130040M12Rik	cancer	Expression
AC002511.1	enterovirus 71 infection	Expression
ACTA2-AS1	lung adenocarcinoma	Expression
ADAMTS9-AS2	glioma	Regulation
AF086415	nasopharyngeal carcinoma	Expression
AFAP1-AS1	Barrett's Esophagus	Expression
Airn	alcoholic liver disease	Expression
Airn	chronic nonalcoholic liver disease	Expression
Airn	hepatocellular carcinoma	Expression
AK023948	papillary thyroid carcinoma	Expression
AK028007	ischaemia-reperfusion injury	Expression
AK038798	heart failure	Expression
AK042766	restless legs syndrome	Expression
AK044955	heart failure	Expression
AK049728	heart failure	Expression
AK056098	nasopharyngeal carcinoma	Expression
AK095147	nasopharyngeal carcinoma	Expression
AK137898	heart failure	Expression
AK139328	ischaemia-reperfusion injury	Regulation
AK139328	ischaemia-reperfusion injury	Expression
AK143294	ischaemia-reperfusion injury	Expression
AK143693	ischaemia-reperfusion injury	Expression
AK144081	heart failure	Expression
AK153778	heart failure	Expression
AK294004	nasopharyngeal carcinoma	Expression
Alg2	ischaemia-reperfusion injury	Expression
Alu lncRNAs	macular degeneration	Expression
CDKN2B-AS1	atherosclerosis	Mutation
CDKN2B-AS1	atherosclerosis	Regulation
CDKN2B-AS1	cancer	Regulation
CDKN2B-AS1	periodontitis	Regulation
CDKN2B-AS1	prostate cancer	Expression
anti-NOS2A	glioblastoma	Expression
anti-NOS2A	meningioma	Expression
AP000688.29	enterovirus 71 infection	Expression
FMR1-AS1	fragile X syndrome	Expression
ATP6V1G2-DDX39B	dilated cardiomyopathy	Mutation
ATP6V1G2-DDX39B	hepatitis C virus-associated dilated cardiomyopathy	Mutation
ATXN8OS	spinocerebellar ataxia	Expression
ATXN8OS	spinocerebellar ataxia	Expression
ATXN8OS	spinocerebellar ataxia	Expression
ATXN8OS	spinocerebellar ataxia	Locus
ATXN8OS	spinocerebellar ataxia	Mutation
ATXN8OS	spinocerebellar ataxia	Mutation
ATXN8OS	spinocerebellar ataxia	Mutation
ATXN8OS	spinocerebellar ataxia	Interaction
ATXN8OS	spinocerebellar ataxia	Mutation
B1 SINE RNA	infection of mouse minute virus	Expression
B2 SINE RNA	infection of chicken embryo lethal orphan adenovirus	Interaction
B2 SINE RNA	infection of mouse minute virus	Expression
B2 SINE RNA	pain	Expression
BACE1-AS	Alzheimer's disease	Expression
BACE1-AS	Alzheimer's disease	Expression
BACE1-AS	Alzheimer's disease	Interaction
BACE1-AS	Alzheimer's disease	Interaction
BACE1-AS	Alzheimer's disease	Interaction
BACE1-AS	Alzheimer's disease	Expression
BACE1-AS	Alzheimer's disease	Expression
BACE1-AS	Alzheimer's disease	Expression
BACE1-AS	Alzheimer's disease	Expression
BACE1-AS	Alzheimer's disease	Regulation
BACE1-AS	Alzheimer's disease	Regulation
BACE1-AS	Alzheimer's disease	Regulation
BACE1-AS	inclusion body myositis	Regulation
BANCR	melanoma	N/A
BANCR	melanoma	Regulation
BANCR	non-small cell lung cancer	Expression
BC040587	osteosarcoma	Mutation
BCAR4	breast cancer	Expression
BCAR4	breast cancer	Expression
BCAR4	breast cancer	N/A
BCAR4	breast cancer	Expression
BCYRN1	aging	Expression
BCYRN1	Alzheimer's disease	Expression
BCYRN1	Alzheimer's disease	Expression
BCYRN1	Alzheimer's disease	Expression
BCYRN1	breast cancer	Expression
BCYRN1	breast cancer	Expression
BCYRN1	cervical cancer	Expression
BCYRN1	lung cancer	Expression
BCYRN1	esophageal cancer	Expression
BCYRN1	ovarian cancer	Expression
BCYRN1	parotid cancer	Expression
BCYRN1	tongue cancer	Expression
BDNF-AS	depression	Regulation
BDNF-AS	Huntington's disease	Regulation
BDNF-AS	Huntington's disease	Regulation
BDNF-AS	psychiatric disease	Regulation
BDNF-AS	schizophrenia	Regulation
BDNF-AS1	obesity	Locus
BDNF-AS1	obesity	Mutation
BLACAT1	bladder cancer	Expression
BOK-AS1	cancer	Expression
BOK-AS1	testicular cancer	Expression
BPESC1	blepharophimosis syndrome	Mutation
BX118339	West syndrome	Mutation
BX118339	West syndrome	Mutation
C15orf2	Angelman syndrome	Expression
C15orf2	Prader-Willi syndrome	Expression
C1QTNF9B-AS1	prostate cancer	Expression
CASC2	endometrial cancer	Mutation
CBR3-AS1	esophageal squamous cell carcinoma	Expression
CBR3-AS1	prostate cancer	Regulation
CBR3-AS1	prostate cancer	Interaction
CCAT1	colorectal cancer	Expression
CCAT1	gastric cancer	Expression
CCAT1	gastric cancer	Expression
CCAT1	gastric cancer	Regulation
CCAT2	breast cancer	Expression
CCAT2	non-small cell lung cancer	Regulation
CCDC26	glioma	Mutation
CDKN2B-AS1	abdominal aortic aneurysm	Mutation
CDKN2B-AS1	acute lymphoblastic leukemia	Expression
CDKN2B-AS1	acute lymphoblastic leukemia	Expression
CDKN2B-AS1	acute lymphoblastic leukemia	Mutation
CDKN2B-AS1	Alzheimer's disease	Mutation
CDKN2B-AS1	Alzheimer's disease	Mutation
CDKN2B-AS1	aortic aneurysm	Expression
CDKN2B-AS1	atherosclerosis	Mutation
CDKN2B-AS1	atherosclerosis	Expression
CDKN2B-AS1	atherosclerosis	Expression
CDKN2B-AS1	atherosclerosis	Expression
CDKN2B-AS1	atherosclerosis	Expression
CDKN2B-AS1	atherosclerosis	Interaction
CDKN2B-AS1	atherosclerosis	Locus
CDKN2B-AS1	atherosclerosis	Mutation
CDKN2B-AS1	atherosclerosis	Mutation
CDKN2B-AS1	atherosclerosis	Mutation
CDKN2B-AS1	atherosclerosis	Mutation/Expression
CDKN2B-AS1	basal cell carcinoma	Locus
CDKN2B-AS1	basal cell carcinoma	Mutation
CDKN2B-AS1	breast cancer	Expression
CDKN2B-AS1	breast cancer	Locus
CDKN2B-AS1	breast cancer	Locus
CDKN2B-AS1	breast cancer	Mutation
CDKN2B-AS1	cancer	Expression
CDKN2B-AS1	cancer	Interaction
CDKN2B-AS1	cancer	Expression
CDKN2B-AS1	cancer	Locus
CDKN2B-AS1	cancer	Regulation
CDKN2B-AS1	cancer	Expression
CDKN2B-AS1	cancer	Expression
CDKN2B-AS1	cardiovascular disease	Mutation
CDKN2B-AS1	cardiovascular disease	Mutation
CDKN2B-AS1	cardiovascular disease	Expression
CDKN2B-AS1	cardiovascular disease	Mutation
CDKN2B-AS1	cardiovascular disease	Regulation
CDKN2B-AS1	coronary artery disease	Expression
CDKN2B-AS1	coronary artery disease	Expression
CDKN2B-AS1	coronary artery disease	Expression
CDKN2B-AS1	coronary artery disease	Mutation
CDKN2B-AS1	coronary artery disease	Mutation
CDKN2B-AS1	coronary artery disease	Expression
CDKN2B-AS1	coronary artery disease	Locus
CDKN2B-AS1	coronary artery disease	Mutation
CDKN2B-AS1	coronary artery disease	Mutation
CDKN2B-AS1	coronary artery disease	Mutation
CDKN2B-AS1	coronary artery disease	Locus
CDKN2B-AS1	coronary heart disease	Locus
CDKN2B-AS1	coronary heart disease	Mutation
CDKN2B-AS1	coronary heart disease	Mutation
CDKN2B-AS1	diabetes mellitus	Mutation
CDKN2B-AS1	diabetes mellitus	Mutation
CDKN2B-AS1	diabetes mellitus	Expression
CDKN2B-AS1	endometriosis	Mutation
CDKN2B-AS1	endometriosis	Expression
CDKN2B-AS1	esophageal squamous cell carcinoma	Regulation
CDKN2B-AS1	intracranial aneurysm	Mutation
CDKN2B-AS1	frailty	Mutation
CDKN2B-AS1	gastric cancer	Regulation
CDKN2B-AS1	glaucoma	Mutation
CDKN2B-AS1	glaucoma	Mutation
CDKN2B-AS1	glaucoma	Expression
CDKN2B-AS1	glaucoma	Mutation
CDKN2B-AS1	glioma	Mutation
CDKN2B-AS1	glioma	Locus
CDKN2B-AS1	glioma	Mutation
CDKN2B-AS1	glioma	Mutation
CDKN2B-AS1	glioma	Mutation
CDKN2B-AS1	glioma	Mutation
CDKN2B-AS1	glioma	Mutation
CDKN2B-AS1	hereditary cutaneous malignant melanoma	N/A
CDKN2B-AS1	intracranial aneurysm	Locus
CDKN2B-AS1	intracranial aneurysm	Mutation
CDKN2B-AS1	intracranial aneurysm	Locus
CDKN2B-AS1	intracranial aneurysm	Locus
CDKN2B-AS1	intracranial aneurysm	Mutation
CDKN2B-AS1	intracranial aneurysm	Mutation
CDKN2B-AS1	ischemic stroke	Regulation
CDKN2B-AS1	leukemia	Regulation
CDKN2B-AS1	melanoma	Locus
CDKN2B-AS1	melanoma	Mutation
CDKN2B-AS1	melanoma	Mutation
CDKN2B-AS1	melanoma	Mutation
CDKN2B-AS1	melanoma	Mutation
CDKN2B-AS1	myocardial infarction	Mutation
CDKN2B-AS1	myocardial infarction	Mutation
CDKN2B-AS1	nasopharyngeal carcinoma	Locus
CDKN2B-AS1	nasopharyngeal carcinoma	Mutation
CDKN2B-AS1	nasopharyngeal carcinoma	Mutation
CDKN2B-AS1	nasopharyngeal carcinoma	Mutation
CDKN2B-AS1	neural system tumors syndrome	Mutation
CDKN2B-AS1	neurofibromatosis	Mutation
CDKN2B-AS1	periodontitis	Locus
CDKN2B-AS1	periodontitis	Mutation
CDKN2B-AS1	peripheral artery disease	Mutation
CDKN2B-AS1	plexiform neurofibroma	Mutation
CDKN2B-AS1	prostate cancer	Regulation
CDKN2B-AS1	prostate cancer	Regulation
CDKN2B-AS1	prostate cancer	Interaction
CDKN2B-AS1	prostate cancer	N/A
CDKN2B-AS1	prostate cancer	Expression
CDKN2B-AS1	prostate cancer	Expression
CDKN2B-AS1	stroke	Mutation
CDKN2B-AS1	stroke	Expression
CDKN2B-AS1	stroke	Mutation
CDKN2B-AS1	stroke	Mutation
CDKN2B-AS1	stroke	Mutation
CDKN2B-AS1	stroke	Expression
CDKN2B-AS1	cancer	Regulation
CDKN2B-AS1	cancer	N/A
CDKN2B-AS1	type 2 diabetes mellitus	Locus
CDKN2B-AS1	type 2 diabetes mellitus	Mutation
CDKN2B-AS1	type 2 diabetes mellitus	Mutation
CDKN2B-AS1	type 2 diabetes mellitus	Mutation
CDKN2B-AS1	type 2 diabetes mellitus	Mutation
CDKN2B-AS1	type 2 diabetes mellitus	Mutation
CDKN2B-AS1	type 2 diabetes mellitus	Locus
CDKN2B-AS10	stroke	Expression
CDKN2B-AS11	stroke	Mutation
CDKN2B-AS12	glioma	Mutation
CDKN2B-AS13	plexiform neurofibroma	Mutation
CDKN2B-AS2	coronary heart disease	Mutation
CDKN2B-AS3	intracranial aneurysm	Mutation
CDKN2B-AS4	cancer	Mutation
CDKN2B-AS5	type 2 diabetes mellitus	Mutation
CDKN2B-AS6	neuroblastoma	Expression
CDKN2B-AS7	acute lymphoblastic leukemia	Expression
CDKN2B-AS8	melanoma	Expression
CDKN2B-AS9	prostate cancer	Expression
CECR3	cat eye syndrome	N/A
CHL1-AS2	adolescent idiopathic scoliosis	Mutation
CHRF	cardiac hypertrophy	Regulation
CRNDE	colorectal cancer	Expression
CTBP1-AS	prostate cancer	Regulation
CTBP1-AS	prostate cancer	Regulation
D4Z4	facioscapulohumeral muscular dystrophy	Mutation
DANCR	bone diseases	Expression
DAOA-AS1	bipolar disorder	Mutation
DAOA-AS1	panic disorder	N/A
DAOA-AS1	schizophrenia	Expression
DAOA-AS1	schizophrenia	Mutation
DAOA-AS1	schizophrenia	Mutation
DAOA-AS1	schizophrenia	Mutation
DAOA-AS1	schizophrenia	Mutation
DAOA-AS1	schizophrenia	N/A
DAOA-AS1	schizophrenia	N/A
DAOA-AS1	schizophrenia	N/A
DBET	facioscapulohumeral muscular dystrophy	Expression
DBET	facioscapulohumeral muscular dystrophy	Regulation
DBET	facioscapulohumeral muscular dystrophy	Mutation
DBET	facioscapulohumeral muscular dystrophy	Regulation
DGCR5	DiGeorge syndrome	Expression
DGCR5	DiGeorge syndrome	Mutation
DGCR5	Huntington's disease	Expression
DGCR5	velocardiofacial syndrome	N/A
DISC2	affective disorder	N/A
DISC2	autism spectrum disorder	Regulation
DISC2	autism spectrum disorder	Locus
DISC2	autism spectrum disorder	Regulation
DISC2	bipolar disorder	Regulation
DISC2	bipolar disorder	Locus
DISC2	bipolar disorder	Regulation
DISC2	depression	Locus
DISC2	major depressive affective disorder	Regulation
DISC2	major depressive affective disorder	Regulation
DISC2	schizophrenia	Locus
DISC2	schizophrenia	Regulation
DISC2	schizophrenia	Mutation
DISC2	schizophrenia	Regulation
DISC2	schizophrenia	Locus
DISC2	schizophrenia	Locus
DISC2	schizophrenia	N/A
DISC2	schizophrenia	N/A
DISC2	schizophrenia	Regulation
DLEU1	chronic lymphocytic leukemia	Locus
DLEU1	chronic lymphocytic leukemia	Mutation
DLEU1	chronic lymphocytic leukemia	N/A
DLEU1	chronic lymphocytic leukemia	Expression
DLEU1	chronic lymphocytic leukemia	Locus
DLEU1	chronic lymphocytic leukemia	Mutation
DLEU1	chronic lymphocytic leukemia	Mutation
DLEU1	chronic lymphocytic leukemia	N/A
DLEU1	lymphocytic leukemia	Locus
DLEU1	lymphoma	Expression
DLEU1	lymphoma	Mutation
DLEU1	myeloma	Expression
DLX6-AS1	split hand/split foot malformation disorder	Interaction
DNM3OS	ovarian cancer	Locus
DQ786243	Crohn's disease	Regulation
Dreh	hepatocellular carcinoma	Regulation
Dreh	hepatocellular carcinoma	Regulation
DSCAM-AS1	adolescent idiopathic scoliosis	Mutation
DSCAM-AS1	breast cancer	Expression
TTTY7	hereditary haemorrhagic telangiectasia	Expression
ENSG00000196096	hereditary haemorrhagic telangiectasia	Expression
LINC00336	hereditary haemorrhagic telangiectasia	Expression
ENSG00000203325	hereditary haemorrhagic telangiectasia	Expression
ENSG00000206129	hereditary haemorrhagic telangiectasia	Expression
LINC01020	hereditary haemorrhagic telangiectasia	Expression
FAM66B	hereditary haemorrhagic telangiectasia	Expression
LINC01139	hereditary haemorrhagic telangiectasia	Expression
LINC00323	hereditary haemorrhagic telangiectasia	Expression
LINC01204	hereditary haemorrhagic telangiectasia	Expression
LINC01721	hereditary haemorrhagic telangiectasia	Expression
HAR1B	hereditary haemorrhagic telangiectasia	Expression
ENSG00000231185	hereditary haemorrhagic telangiectasia	Expression
LEF1-AS1	hereditary haemorrhagic telangiectasia	Expression
LINC01798	hereditary haemorrhagic telangiectasia	Expression
SNHG15	hereditary haemorrhagic telangiectasia	Expression
LINC01762	hereditary haemorrhagic telangiectasia	Expression
ENSG00000233251	hereditary haemorrhagic telangiectasia	Expression
SMIM2-IT1	hereditary haemorrhagic telangiectasia	Expression
SNHG6	hereditary haemorrhagic telangiectasia	Expression
ENSG00000248176	hereditary haemorrhagic telangiectasia	Expression
ENSG00000249364	hereditary haemorrhagic telangiectasia	Expression
ENSG00000249772	hereditary haemorrhagic telangiectasia	Expression
ENSG00000250195	hereditary haemorrhagic telangiectasia	Expression
ENSG00000250608	hereditary haemorrhagic telangiectasia	Expression
ENSG00000254154	hereditary haemorrhagic telangiectasia	Expression
ENSG00000255471	hereditary haemorrhagic telangiectasia	Expression
ENSG00000256218	hereditary haemorrhagic telangiectasia	Expression
LINC00929	hereditary haemorrhagic telangiectasia	Expression
LINC00667	hereditary haemorrhagic telangiectasia	Expression
ENSG00000264772	hereditary haemorrhagic telangiectasia	Expression
LINC01538	hereditary haemorrhagic telangiectasia	Expression
Tdpx-ps1	heart failure	Expression
Gm15054	heart failure	Expression
Gm12919	heart failure	Expression
Gm7327	heart failure	Expression
Gm14155	heart failure	Expression
Gm10371	heart failure	Expression
SMAD1-AS1	ventricular septal defects	Expression
EPB41L4A-AS1	cancer	Expression
CASC9	esophageal squamous cell carcinoma	Expression
ESCCAL-5	esophageal squamous cell carcinoma	Expression
ESRG	embryonal carcinoma	Expression
ESRG	intracranial aneurysm	Expression
Fendrr	heart failure	Expression
FGF10-AS1	ventricular septal defects	Expression
FMR1-AS1	fragile X syndrome	Regulation
FMR1-AS1	fragile X syndrome	Expression
FMR1-AS1	fragile X syndrome	Expression
FMR1-AS1	fragile X-associated tremor and ataxia syndrome	Regulation
FMR5	fragile X syndrome	Expression
FMR5	fragile X-associated tremor and ataxia syndrome	Expression
FMR6	fragile X syndrome	Expression
FMR6	fragile X-associated tremor and ataxia syndrome	Expression
GAS5	autoimmune disease	Expression
GAS5	B-cell neoplasms	Expression
GAS5	breast cancer	Expression
GAS5	breast cancer	Expression
GAS5	breast cancer	Regulation
GAS5	cancer	Regulation
GAS5	kidney cancer	Expression
GAS5	lymphoma	Mutation
GAS5	lymphoma	Mutation
GAS5	melanoma	Mutation
GAS5	prostate cancer	Expression
GAS5	prostate cancer	Mutation
Gas5	systemic lupus erythematosus	N/A
GAS5	cancer	Regulation
GAS5	cancer	Regulation
GAS5	cancer	Regulation
GDNF-AS1	Alzheimer's disease	Expression
GHET1	gastric cancer	Regulation
Gm12839	heart failure	Expression
Bvht	cardiovascular disease	Expression
Gm6644	heart failure	Expression
GNAS-AS1	pseudohypoparathyroidism type Ib	Mutation
H19	adrenocortical carcinoma	Epigenetics
H19	atherosclerosis	Epigenetics
H19	Beckwith-Wiedemann syndrome	Epigenetics
H19	Beckwith-Wiedemann syndrome	Epigenetics
H19	Beckwith-Wiedemann syndrome	Epigenetics
H19	Beckwith-Wiedemann syndrome	Locus
H19	Beckwith-Wiedemann syndrome	Mutation
H19	hydatidiform mole	Epigenetics
H19	bladder cancer	Expression
H19	bladder cancer	Regulation
H19	bladder cancer	Expression
H19	bladder cancer	Mutation
H19	bladder cancer	Mutation
H19	bladder cancer	N/A
H19	bladder cancer	N/A
H19	bladder cancer	Expression
H19	bladder cancer	Regulation
H19	bladder cancer	Regulation
H19	bladder cancer	Regulation
H19	breast cancer	Expression
H19	breast cancer	Expression
H19	breast cancer	Expression
H19	breast cancer	Expression
H19	breast cancer	Mutation
H19	breast cancer	Mutation
H19	breast cancer	Regulation
H19	cancer	Expression
H19	cancer	Expression
H19	cervical cancer	Mutation
H19	choriocarcinoma	Regulation
H19	chronic myeloproliferative disorders	Expression
H19	colon cancer	Expression
H19	colon cancer	Locus
H19	colon cancer	N/A
H19	colon cancer	Regulation
H19	congenital hyperinsulinism	Expression
H19	esophageal squamous cell carcinoma	Regulation
H19	esophageal squamous cell carcinoma	Regulation
H19	gastric cancer	Expression
H19	gastric cancer	Regulation
H19	gastric cancer	Regulation
H19	germ cell tumor	Epigenetics
H19	gestational choriocarcinoma	Expression
H19	gestational trophoblastic diseases	Expression
H19	glioblastoma	Expression
H19	glioma	Regulation
H19	glioma	Regulation
H19	growth restriction	Epigenetics
H19	malignant hematopoiesis	Expression
H19	hepatocellular carcinoma	Expression
H19	hepatocellular carcinoma	Expression
H19	hepatocellular carcinoma	N/A
H19	hepatocellular carcinoma	Expression
H19	hepatocellular carcinoma	Regulation
H19	hyperhomocysteinemia	Epigenetics
H19	infertility	Expression
H19	kidney cancer	Regulation
H19	liver cancer	Epigenetics
H19	liver cancer	Regulation
H19	liver cancer	Regulation
H19	lung cancer	Expression
H19	lung cancer	Regulation
H19	lung cancer	Regulation
H19	Marek's disease	Mutation
H19	medulloblastoma	Regulation
H19	medulloblastoma	Epigenetics
H19	melanoma	Expression
H19	melanoma	Mutation
H19	melanoma	Expression
H19	meningioma	Regulation
H19	meningioma	Epigenetics
H19	Mullerian aplasia	Epigenetics
H19	myeloproliferative polycythaemia vera	Expression
H19	neural tube defects	Epigenetics
H19	neuroblastoma	Regulation
H19	obesity	Epigenetics
H19	ovarian cancer	Expression
H19	pheochromocytoma	Mutation
H19	pituitary adenoma	Regulation
H19	Prader-Willi syndrome	Regulation
H19	pre-eclampsia	Mutation
H19	prostate cancer	Expression
H19	Silver-Russell syndrome	Epigenetics
H19	Silver-Russell syndrome	Mutation
H19	trophoblastic tumor	Expression
H19	cancer	Epigenetics
H19	cancer	Regulation
H19	cancer	Expression
H19	Beckwith-Wiedemann syndrome	Epigenetics
H19	Wilms' tumor	Epigenetics
H19	Wilms' tumor	Epigenetics
HAR1A	Alzheimer's disease	N/A
HAR1A	Huntington's disease	Expression
HAR1A	Huntington's disease	Regulation
HAR1A	schizophrenia	N/A
HAR1B	Alzheimer's disease	N/A
HAR1B	Huntington's disease	Expression
HAR1B	Huntington's disease	Regulation
HAR1B	schizophrenia	N/A
HCP5	AIDS	Expression
HCP5	AIDS	Mutation
HCP5	AIDS	Mutation
HEIH	hepatocellular carcinoma	Expression
HIF1A-AS1	kidney cancer	Expression
HIF1A-AS1	kidney cancer	Expression
HIF1A-AS1	kidney cancer	Expression
HIF1A-AS2	kidney cancer	Expression
LINC01370	type 2 diabetes mellitus	Regulation
HLA-AS1	AIDS	Mutation
HLA-AS1	liver injury	Mutation
HLA-AS1	multiple sclerosis	Mutation
HLA-AS1	psoriasis	Mutation
HNF1A-AS1	adenocarcinoma	Regulation
HNF1A-AS1	esophageal adenocarcinoma	Regulation
HOTAIR	B-cell neoplasms	Expression
HOTAIR	breast cancer	Regulation
HOTAIR	breast cancer	Expression
HOTAIR	breast cancer	Expression
HOTAIR	breast cancer	Expression
HOTAIR	breast cancer	Expression
HOTAIR	breast cancer	Expression
HOTAIR	breast cancer	Expression
HOTAIR	breast cancer	Expression
HOTAIR	breast cancer	Expression
HOTAIR	breast cancer	Expression
HOTAIR	breast cancer	Expression
HOTAIR	breast cancer	Expression
HOTAIR	breast cancer	Expression
HOTAIR	breast cancer	Expression
HOTAIR	breast cancer	Regulation
HOTAIR	breast cancer	Regulation
HOTAIR	breast cancer	Regulation
HOTAIR	breast cancer	Regulation
HOTAIR	cancer	Epigenetics
HOTAIR	cancer	Epigenetics
HOTAIR	cancer	Expression
HOTAIR	cancer	Expression
HOTAIR	cancer	Expression
HOTAIR	cancer	Regulation
HOTAIR	cancer	Expression
HOTAIR	cancer	Expression
HOTAIR	cancer	Expression
HOTAIR	cervical cancer	Expression
HOTAIR	colon cancer	Expression
HOTAIR	colorectal cancer	Expression
HOTAIR	colorectal cancer	Epigenetics
HOTAIR	colorectal cancer	Expression
HOTAIR	colorectal cancer	Expression
HOTAIR	colorectal cancer	Regulation
HOTAIR	endometrial cancer	Regulation
HOTAIR	endometrial cancer	Expression
HOTAIR	ovarian cancer	Expression
HOTAIR	esophageal squamous cell carcinoma	Expression
HOTAIR	esophageal squamous cell carcinoma	Expression
HOTAIR	esophageal squamous cell carcinoma	Expression
HOTAIR	esophageal squamous cell carcinoma	Expression
HOTAIR	gastric cancer	Expression
HOTAIR	gastric cancer	Regulation
HOTAIR	gastrointestinal cancer	Expression
HOTAIR	gastrointestinal cancer	Expression
HOTAIR	gastrointestinal cancer	Expression
HOTAIR	hepatocellular carcinoma	Expression
HOTAIR	hepatocellular carcinoma	Expression
HOTAIR	hepatocellular carcinoma	Expression
HOTAIR	hepatocellular carcinoma	Expression
HOTAIR	hepatocellular carcinoma	Expression
HOTAIR	hepatocellular carcinoma	Expression
HOTAIR	hepatocellular carcinoma	Regulation
HOTAIR	laryngeal squamous cell carcinoma	Expression
HOTAIR	liver cancer	Expression
HOTAIR	lung adenocarcinoma	Regulation
HOTAIR	lung cancer	Expression
HOTAIR	nasopharyngeal carcinoma	Expression
HOTAIR	non-small cell lung cancer	Expression
HOTAIR	esophageal squamous cell carcinoma	Regulation
HOTAIR	oral squamous cell carcinoma	Expression
HOTAIR	pancreatic cancer	Expression
HOTAIR	rheumatoid arthritis	Regulation
HOTAIR	small cell lung cancer	Regulation
HOTAIR	cancer	Expression
HOTAIR	cancer	Regulation
HOTTIP	hepatocellular carcinoma	Expression
HOTTIP	hepatocellular carcinoma	Expression
HOTTIP	hepatocellular carcinoma	Expression
HTT-AS	Huntington's disease	Expression
HTTAS_v1	Huntington's disease	Regulation
HULC	hepatic colorectal metastasis	Expression
HULC	hepatocellular carcinoma	Expression
HULC	hepatocellular carcinoma	Regulation
HULC	hepatocellular carcinoma	Regulation
HULC	hepatocellular carcinoma	Expression
HULC	hepatocellular carcinoma	Expression
HULC	hepatocellular carcinoma	Expression
HULC	hepatocellular carcinoma	Expression
HULC	hepatocellular carcinoma	Regulation
HULC	liver cancer	N/A
HULC	liver cancer	Expression
HYMAI	transient neonatal diabetes mellitus	Expression
IFNG-AS1	multiple sclerosis	N/A
IGF2-AS	hepatocellular carcinoma	N/A
IGF2-AS	prostate cancer	Mutation
IGF2-AS	type 1 diabetes mellitus	Mutation
IGF2-AS	Wilms' tumor	Expression
IGF2-AS	Wilms' tumor	Expression
IPW	Prader-Willi syndrome	Expression
IPW	Prader-Willi syndrome	Locus
IPW	Prader-Willi syndrome	Mutation
IPW	Prader-Willi syndrome	Expression
Kcna2 antisense RNA	neuropathic pain	Regulation
KCNQ1DN	aging	Epigenetics
KCNQ1DN	Wilms' tumor	Expression
KCNQ1OT1	Beckwith-Wiedemann syndrome	Epigenetics
KCNQ1OT1	Beckwith-Wiedemann syndrome	Epigenetics
KCNQ1OT1	Beckwith-Wiedemann syndrome	Locus
KCNQ1OT1	Beckwith-Wiedemann syndrome	Locus
KCNQ1OT1	Beckwith-Wiedemann syndrome	Locus
KCNQ1OT1	Beckwith-Wiedemann syndrome	N/A
KCNQ1OT1	Beckwith-Wiedemann syndrome	N/A
KCNQ1OT1	Beckwith-Wiedemann syndrome	Regulation
KCNQ1OT1	colorectal cancer	Epigenetics
KCNQ1OT1	colorectal cancer	Expression
KCNQ1OT1	hepatocellular carcinoma	Mutation
KCNQ1OT1	kidney cancer	Regulation
KRAS1P	cancer	Regulation
LINC00850	Duchenne muscular dystrophy	Mutation
LINC00850	Duchenne muscular dystrophy	Expression
LALR	hepatocellular carcinoma	Regulation
LINC00032	melanoma	Mutation
PICSAR	narcolepsy	Mutation
LINC00271	schizophrenia	Mutation
LINC00271	type 2 diabetes mellitus	Mutation
LINC00299	intellectual and developmental disability	Mutation
LINC00312	nasopharyngeal carcinoma	Expression
LINC00312	nasopharyngeal carcinoma	Expression
LINC00312	nasopharyngeal carcinoma	Interaction
LINC00312	nasopharyngeal carcinoma	Expression
LINC00963	prostate cancer	Regulation
LINC01262	Parkinson's disease	Expression
LINCMD1	Duchenne muscular dystrophy	Expression
lincRNA-p21	lung cancer	Expression
lincRNA-p21	cancer	Regulation
lincRNA-p21	cancer	Regulation
LIPCAR	heart failure	Expression
lnc-AL355149.1-1	nasopharyngeal carcinoma	Expression
LINC01315	nasopharyngeal carcinoma	Expression
lncRNA-ATB	hepatocellular carcinoma	Regulation
LncRNA-LALR1	liver cancer	Regulation
NPTN-IT1	cancer	Expression
lncRNA-MVIH	hepatocellular carcinoma	Regulation
lncRNA-MVIH	hepatocellular carcinoma	Expression
lncRNA-MVIH	non-small cell lung cancer	Regulation
lnc-ZNF674-1	nasopharyngeal carcinoma	Expression
LOC102635190	heart failure	Expression
LOC389023	psychiatric disease	Regulation
LOC554202	breast cancer	Regulation
LOC728606	prostate cancer	Expression
TUSC7	osteosarcoma	Mutation
LSINCT5	breast cancer	Expression
LSINCT5	breast cancer	Expression
LSINCT5	ovarian cancer	Expression
LSINCT5	ovarian cancer	Expression
MALAT1	B-cell neoplasms	Expression
MALAT1	bladder cancer	Regulation
MALAT1	bladder cancer	Expression
MALAT1	breast cancer	Regulation
MALAT1	breast cancer	Regulation
MALAT1	breast cancer	Regulation
MALAT1	cancer	Expression
MALAT1	cancer	Expression
MALAT1	cancer	Expression
MALAT1	cancer	Regulation
MALAT1	cancer	Regulation
MALAT1	cervical cancer	Interaction
MALAT1	cervical cancer	Expression
MALAT1	colon cancer	Regulation
MALAT1	colorectal cancer	N/A
MALAT1	decreased myogenesis	Expression
MALAT1	diabetes mellitus	Expression
MALAT1	endometrial cancer	Expression
MALAT1	gallbladder cancer	Regulation
MALAT1	hepatocellular carcinoma	Expression
MALAT1	hepatocellular carcinoma	Expression
MALAT1	hepatocellular carcinoma	Expression
MALAT1	hepatocellular carcinoma	Expression
MALAT1	hepatocellular carcinoma	Expression
MALAT1	hepatocellular carcinoma	Mutation
MALAT1	hepatocellular carcinoma	Expression
MALAT1	kidney cancer	Regulation
MALAT1	laryngeal squamous cell carcinoma	Expression
MALAT1	liver cancer	Regulation
MALAT1	liver cancer	Regulation
MALAT1	lung adenocarcinoma	Expression
MALAT1	lung cancer	Interaction
MALAT1	lung cancer	Expression
MALAT1	lung cancer	Expression
MALAT1	lung cancer	Regulation
MALAT1	lung cancer	Regulation
MALAT1	lung cancer	Regulation
MALAT1	nasopharyngeal carcinoma	Expression
MALAT1	neuroblastoma	Expression
MALAT1	non-small cell lung cancer	Expression
MALAT1	non-small cell lung cancer	Expression
MALAT1	non-small cell lung cancer	Expression
MALAT1	non-small cell lung cancer	Expression
MALAT1	non-small cell lung cancer	N/A
MALAT1	non-small cell lung cancer	Expression
MALAT1	osteosarcoma	Expression
MALAT1	osteosarcoma	Regulation
MALAT1	pancreatic cancer	Regulation
MALAT1	prostate cancer	Regulation
MALAT1	prostate cancer	Regulation
MALAT1	small cell lung cancer	Expression
MALAT1	TDP-43-associated pathological states	Expression
MALAT1	cancer	Expression
MALAT1	cancer	Regulation
MALAT1	uterus cancer	Regulation
MALAT1	uterus cancer	Regulation
MAP3K14	pancreatic ductal adenocarcinoma	Expression
MEG3	acute myeloid leukemia	Epigenetics
MEG3	bladder cancer	Regulation
MEG3	bladder cancer	Expression
MEG3	bladder cancer	Expression
MEG3	bladder cancer	Regulation
MEG3	breast cancer	Expression
MEG3	cancer	N/A
MEG3	cancer	N/A
MEG3	cancer	N/A
MEG3	chronic myeloid leukemia	Expression
MEG3	colon cancer	Expression
MEG3	gastric cancer	Expression
MEG3	gastric cancer	Regulation
MEG3	glioma	Expression
MEG3	hepatocellular carcinoma	Expression
MEG3	hepatocellular carcinoma	Expression
MEG3	hepatocellular carcinoma	Regulation
MEG3	drug abuse	Mutation
MEG3	Huntington's disease	Expression
MEG3	kidney cancer	Expression
MEG3	lung cancer	Expression
MEG3	meningioma	Epigenetics
MEG3	meningioma	Regulation
MEG3	myelodysplastic syndrome	Epigenetics
MEG3	neuroblastoma	Epigenetics
MEG3	pituitary adenoma	Expression
MEG3	pituitary adenoma	Epigenetics
MEG3	pituitary adenoma	Epigenetics
MEG3	pituitary adenoma	Expression
MEG3	pituitary adenoma	Expression
MEG3	prostate cancer	Expression
MEG3	cancer	Expression
MEG3	type 2 diabetes mellitus	Locus
MESTIT1	Silver-Russell syndrome	N/A
MIAT	cancer	Regulation
MIAT	drug abuse	Expression
MIAT	drug abuse	Expression
MIAT	myocardial infarction	Mutation
MIAT	myocardial infarction	Expression
MIAT	myocardial infarction	Mutation
MIAT	myocardial infarction	Mutation
MIAT	myocardial infarction	Regulation
MIAT	schizophrenia	Expression
MINA	esophageal squamous cell carcinoma	Regulation
MINA	gastric cancer	Regulation
MINA	hepatocellular carcinoma	Expression
MINA	lung cancer	Regulation
MIR100HG	myopia	Locus
MIR155HG	chronic lymphocytic leukemia	Interaction
MIR17HG	cancer	Locus
MIR17HG	lymphoma	Locus
MIR17HG	syndromic developmental defect	Locus
MIR31HG	breast cancer	Epigenetics
MIR7-3HG	hepatocellular carcinoma	Expression
NAMA	papillary thyroid carcinoma	Expression
SNHG16	neuroblastoma	Regulation
NDM29	neuroblastoma	Expression
NEAT1	AIDS	Expression
NEAT1	amyotrophic lateral sclerosis	Regulation
NEAT1	frontotemporal lobar degeneration	Interaction
NEAT1	Huntington's disease	Expression
NEAT1	intrauterine growth restriction	Expression
NEAT1	TDP-43-associated pathological states	Expression
NEAT1	oral squamous cell carcinoma	Expression
np_17856	progressive kidney injury	Regulation
np_5318	progressive kidney injury	Regulation
NPPA-AS1	cardiovascular disease	N/A
NPTN-IT1	colorectal cancer	Expression
NPTN-IT1	hepatocellular carcinoma	Expression
NPTN-IT1	hepatocellular carcinoma	Expression
NPTN-IT1	squamous cell lung carcinoma	Expression
NRON	Down's syndrome	Expression
PAN	Kaposi's sarcoma	Expression
PANDAR	p53-associated pathological states	Expression
PANDAR	cancer	Expression
PCA3	prostate cancer	Expression
PCA3	prostate cancer	Expression
PCA3	prostate cancer	Expression
PCA3	prostate cancer	Expression
PCA3	prostate cancer	Expression
PCA3	prostate cancer	Expression
PCA3	prostate cancer	Expression
PCA3	prostate cancer	Expression
PCA3	prostate cancer	Expression
PCA3	prostate cancer	Expression
PCA3	prostate cancer	Expression
PCA3	prostate cancer	Expression
PCA3	prostate cancer	Mutation
PCA3	prostate cancer	N/A
PCAT1	cancer	Regulation
PCAT1	prostate cancer	Regulation
PCAT1	prostate cancer	Expression
PCAT1	prostate cancer	Expression
PCAT1	prostate cancer	Interaction
PCAT1	prostate cancer	Regulation
PCAT1	prostate cancer	Regulation
PCAT1	prostate cancer	Regulation
PCGEM1	prostate cancer	Regulation
PCGEM1	prostate cancer	Regulation
PCGEM1	prostate cancer	Expression
PCGEM1	prostate cancer	Expression
PCGEM1	prostate cancer	Expression
PCGEM1	prostate cancer	Expression
PCGEM1	prostate cancer	Expression
PCGEM1	prostate cancer	Interaction
PCGEM1	prostate cancer	N/A
PCGEM1	prostate cancer	N/A
PCGEM1	prostate cancer	Expression
PCGEM1	prostate cancer	Mutation
PCGEM1	prostate cancer	Regulation
PCNA-AS1	cancer	Regulation
PCNCR1	prostate cancer	N/A
PCNCR1	prostate cancer	N/A
PDZRN3-AS1	type 2 diabetes mellitus	Mutation
Pinc	breast cancer	N/A
PINK1-AS	diabetes mellitus	Expression
PINK1-AS	Parkinson's disease	Interaction
PISRT1	blepharophimosis syndrome	Mutation
PRNCR1	prostate cancer	Regulation
PRNCR1	prostate cancer	Regulation
PRNCR1	prostate cancer	Expression
PRNCR1	prostate cancer	Regulation
PSORS1C3	psoriasis	N/A
PSORS1C3	psoriasis	Mutation
PTCSC1	papillary thyroid carcinoma	Locus
PTCSC3	papillary thyroid carcinoma	Expression
PTCSC3	papillary thyroid carcinoma	Mutation
PTENP1	cancer	Regulation
PTENP1	prostate cancer	Regulation
PTENP1	cancer	Regulation
PTENpg1	cancer	Regulation
PVT1	breast cancer	Expression
PVT1	Burkitt lymphoma	Mutation
PVT1	cancer	Expression
PVT1	cleft lip	Mutation
PVT1	diabetic nephropathy	Interaction
PVT1	diabetic nephropathy	Regulation
PVT1	Hodgkin's lymphoma	N/A
PVT1	lymphoma	N/A
PVT1	lymphoma	N/A
PVT1	plasmacytoma	Mutation
PVT1	ovarian cancer	Expression
PVT1	pancreatic cancer	Expression
PVT1	prostate cancer	Mutation
PVT1	kidney cancer	Mutation
PVT1	type 2 diabetes mellitus	Mutation
PVT1	type 2 diabetes mellitus	Mutation
PVT1	type 2 diabetes mellitus	Mutation
REST/CoREST-regulated lncRNAs	Huntington's disease	Expression
RMST	rhabdomyosarcoma	Expression
RNA polymerase III-dependent lncRNAs	diffuse cerebral hypomyelination	Expression
RNA-a	Opitz-Kaveggia syndrome	Regulation
RNase MRP	cartilage hair hypoplaisia	Mutation
RP1-179N16.3	nasopharyngeal carcinoma	Expression
RP4-620F22.3	enterovirus 71 infection	Expression
RP5-843L14.1	enterovirus 71 infection	Expression
RUNXOR	malignant hematopoiesis	Regulation
Scarb2	heart failure	Expression
SCHLAP1	prostate cancer	Expression
Sema3g	ischaemia-reperfusion injury	Expression
SLC7A2-IT1A/B	progressive encephalopathy with severe infantile anorexia	Mutation
SNHG11	obesity	Mutation
SNHG16	bladder cancer	Regulation
SNHG16	colorectal cancer	Expression
SNHG3	Alzheimer's disease	Expression
SNHG4	myelodysplastic syndrome	Mutation
SNHG5	lymphoma	Locus
SOX2-OT	esophageal squamous cell carcinoma	Expression
SOX2-OT	Alzheimer's disease	Expression
SOX2-OT	neurodevelopmental syndrome	Regulation
Sox4	ischaemia-reperfusion injury	Expression
SPRY4-IT1	esophageal squamous cell carcinoma	Expression
SPRY4-IT1	melanoma	N/A
SPRY4-IT1	melanoma	Expression
SPRY4-IT1	melanoma	Expression
Srsf9	ischaemia-reperfusion injury	Expression
SUMO1P3	gastric cancer	Expression
SUMO1P3	gastric cancer	Regulation
TC0100223	cancer	Expression
TC0101441	cancer	Expression
TC0101686	cancer	Expression
TCL6	leukemia	N/A
TCL6	lymphoma	N/A
TDRG1	testicular cancer	Expression
TERC	dyskeratosis congenita	Mutation
TERC	prostate cancer	Expression
TERRA	cancer	Regulation
THRIL	Kawasaki disease	Expression
THRIL	Kawasaki disease	Regulation
TINCR	squamous cell carcinoma	Expression
TRAF3IP2-AS1	schizophrenia	N/A
Trp53cor1	cancer	Regulation
Trp53cor1	cancer	Expression
Trp53cor1	colorectal cancer	Regulation
Trp53cor1	colorectal cancer	Regulation
Trp53cor1	cancer	Regulation
Trp53cor1	cancer	Regulation
Trpm3	heart failure	Expression
T-UCRs	neuroblastoma	Regulation
TUG1	B-cell neoplasms	Expression
TUG1	bladder cancer	Regulation
TUG1	bladder cancer	Expression
TUG1	bladder cancer	Expression
TUG1	Huntington's disease	Expression
TUG1	Huntington's disease	Expression
TUG1	non-small cell lung cancer	Regulation
TUSC8	cervical cancer	Expression
U1 spliceosomal lncRNA	Parkinson's disease	Expression
SNHG14	Angelman syndrome	Locus
SNHG14	Angelman syndrome	Expression
SNHG14	Angelman syndrome	Mutation
SNHG14	Prader-Willi syndrome	Expression
UBE3A-ATS	Angelman syndrome	Regulation
UBE3A-ATS	Angelman syndrome	Regulation
uc.115-	heart failure	Expression
uc.184+	heart failure	Expression
UCA1	bladder cancer	Expression
UCA1	bladder cancer	Expression
UCA1	bladder cancer	Expression
UCA1	bladder cancer	Expression
UCA1	bladder cancer	Expression
UCA1	bladder cancer	Expression
UCA1	bladder cancer	Interaction
UCA1	bladder cancer	Expression
UCA1	bladder cancer	Expression
UCA1	bladder cancer	Regulation
UCA1	oral squamous cell carcinoma	Expression
UCA1	pancreaticobiliary maljunction	Expression
UCA1	squamous cell carcinoma	Expression
UCA1	tongue squamous cell carcinoma	Expression
UCA1	cancer	Regulation
VL30 LTRs	hepatocellular carcinoma	Expression
WRAP53	cancer	Expression
WRAP53	cancer	N/A
WRAP53	dyskeratosis congenita	Mutation
WT1-AS	acute myeloid leukemia	Epigenetics
WT1-AS	acute myeloid leukemia	Interaction
WT1-AS	Wilms' tumor	Epigenetics
WT1-AS	Wilms' tumor	Interaction
Wt1os	ischaemia-reperfusion injury	Expression
XIST	bladder cancer	Regulation
XIST	breast cancer	Mutation
XIST	cancer	Regulation
XIST	cancer	Regulation
XIST	cancer	Expression
XIST	Klinefelter's syndrome	Epigenetics
XIST	Klinefelter's syndrome	Expression
XIST	testicular cancer	Expression
LINC00538	cancer	Expression
ZFAT-AS1	autoimmune disease	Mutation
Zim3	heart failure	Expression
ZFAS1	breast cancer	Expression
ZFAS1	breast cancer	Locus
ZFAS1	ductal carcinoma	Expression
PVT1	gastric cancer	Expression
LINC01133	lung squamous cell carcinoma	Expression
lnc-LCE5A-1	head and neck squamous cell carcinoma	Expression
FAM3D-AS1	head and neck squamous cell carcinoma	Expression
UCA1	gastric cancer	Expression
HOTAIR	oral squamous cell carcinoma	Regulation
AS Uchl1	Parkinson's disease	Expression
H19	breast cancer	Regulation
SPRY4-IT1	gastric cancer	Expression
LOC728228	lung cancer	Expression
MALAT1	glioblastoma	Expression
H19	coronary artery disease	Expression
TUSC7	gastric cancer	Regulation
HIF1A-AS1	cardiovascular disease	Regulation
UCA1	hepatocellular carcinoma	Regulation
lncRNA-ATB	colorectal cancer	Expression
Arid2-IR	renal inflammation	Regulation
TINCR	gastric cancer	Regulation
NRON	AIDS	Regulation
MALAT2	gastric cancer	Expression
DRAIC	cancer	Expression
DANCR	postmenopausal osteoporosis	Regulation
MRAK052686	nonalcoholic fatty liver disease	Expression
Abhd11os	neurodegenerative diseases	Expression
HOTAIR	gastric cancer	Regulation
MALAT1	renal cell carcinoma	Regulation
CTBP1-AS	polycystic ovary syndrome	Regulation
LSINCT5	gastric cancer	Expression
NBAT1	neuroblastoma	Regulation
PCGEM1	prostate cancer	Expression
SCHLAP1	prostate cancer	Expression
UBE3A-ATS	Angelman syndrome	Expression
SCHLAP1	prostate cancer	Expression
PCA3	prostate cancer	Expression
LINC01158	glioma	Expression
BCAR4	breast cancer	Regulation
MALAT1	multiple myeloma	Expression
NEAT1	infertility	Expression
Malat1	diabetes mellitus	Expression
ENST00000480739	pancreatic ductal adenocarcinoma	Expression
lnc-SCA7	spinocerebellar ataxia	Mutation
CERNA2	epithelial ovarian cancer	Regulation
GAPLINC	gastric cancer	Expression
RP5-833A20.1	atherosclerosis	Expression
LINC-ROR	breast cancer	Expression
AC006050.3	lung squamous cell carcinoma	Expression
LOC285194	esophageal squamous cell carcinoma	Expression
AB074278	bladder cancer	Expression
XIST	membranous nephropathy	Expression
CDKN2B-AS1	endometriosis	Mutation
WNT4	endometriosis	Mutation
HOTAIR	renal carcinoma	Regulation
UCA1	urinary bladder	Expression
HA117	Hirschsprung's disease	Expression
HOTAIR	laryngeal squamous cell carcinoma	Expression
TARID	cancer	Regulation
PVT1	hepatocellular carcinoma	Regulation
PVT1	cancer	Expression
HIF1A-AS1	acute myocardial infarction	Expression
CDKN2B-AS1	acute myocardial infarction	Expression
KCNQ1OT1	acute myocardial infarction	Expression
MALAT1	acute myocardial infarction	Expression
MIAT	acute myocardial infarction	Expression
XLOC_004562	H.pylori-related diseases	Expression
XLOC_005912	H.pylori-related diseases	Expression
XLOC_000620	H.pylori-related diseases	Expression
XLOC_004122	H.pylori-related diseases	Expression
XLOC_014388	H.pylori-related diseases	Expression
Asb3	cardiovascular and renal disease	Expression
Chac2	cardiovascular and renal disease	Expression
Pex11b	cardiovascular and renal disease	Expression
Sp5	cardiovascular and renal disease	Expression
GSEC	colon cancer	Regulation
AFAP1-AS1	lung adenocarcinoma	Regulation
LINC00511	lung adenocarcinoma	Regulation
PVT1	lung squamous cell carcinoma	Regulation
H19	diabetic cardiomyopathy	Regulation
NONHSAT076747	papillary thyroid carcinoma	N/A
NONHSAT122730	papillary thyroid carcinoma	N/A
NONHSAG051968	papillary thyroid carcinoma	Expression
PVT1	gastric cancer	Regulation
PVT1	prostate cancer	Expression
MEG3	bladder cancer	Expression
HOXA11-AS	cervical cancer	Regulation
NBR2	cancer	N/A
TUG1	breast cancer	Regulation
ASBEL	colorectal cancer	Expression
HIT	non-small cell lung cancer	Regulation
FOXP4-AS1	colorectal cancer	Expression
HOTAIRM1	leukemia	Expression
H19	calcific aortic valve disease	Regulation
H19	colorectal cancer	Regulation
SNHG18	glioma	Expression
91H	breast cancer	Regulation
AFAP1-AS1	esophageal squamous cell carcinoma	Expression
PCAT14	prostate cancer	Expression
HOTAIR	cervical cancer	Expression
MALAT1	cervical cancer	Expression
MEG3	cervical cancer	Expression
H19	gastric cancer	Expression
LOC100287225	colorectal cancer	N/A
AK098081	colorectal cancer	Expression
BC040303	colorectal cancer	Expression
BC037331	colorectal cancer	Expression
CR749831	colorectal cancer	Expression
RAMP2-AS1	glioblastoma	Regulation
linc-cdh4-2	hepatocellular carcinoma	Regulation
Uph	right ventricular hypoplasia	Locus
HULC	hepatocellular carcinoma	Regulation
HULC	gastric cancer	Regulation
HULC	pancreatic cancer	Regulation
HULC	osteosarcoma	Regulation
HULC	colorectal cancer	Regulation
U90926	obesity	Expression
UCA1	breast cancer	Expression
LINC-ROR	gallbladder cancer	Regulation
numb	uveal melanoma	Regulation
HOTAIRM1	colorectal cancer	Expression
MALAT1	breast cancer	Regulation
NEAT1	nasopharyngeal carcinoma	Regulation
GAS5	ovarian cancer	Expression
RP5-833A20.1	glioma	Regulation
MEG3	esophageal squamous cell carcinoma	Expression
MALAT1	non-small cell lung cancer	Regulation
MALAT1	hepatocellular carcinoma	Regulation
MALAT1	gastric cancer	Regulation
MALAT1	pancreatic cancer	Regulation
MALAT1	colorectal cancer	Regulation
MALAT1	renal clear cell carcinoma	Regulation
MALAT1	esophageal cancer	Regulation
MALAT1	gallbladder cancer	Regulation
MALAT1	bladder cancer	Regulation
MALAT1	osteosarcoma	Regulation
MALAT1	breast cancer	Regulation
DBCCR1	bladder cancer	Regulation
CRNDE	chronic lymphocytic leukemia	Expression
AC012065.7	chronic lymphocytic leukemia	Expression
JPX	hepatocellular carcinoma	Expression
XIST	hepatocellular carcinoma	Expression
ZEB2-AS1	hepatocellular carcinoma	Regulation
UCA1	esophageal cancer	Regulation
SNHG7	lung cancer	Regulation
MEG3	vulvar squamous cell carcinoma	Expression
MALAT1	vulvar squamous cell carcinoma	Expression
PVT1	cervical cancer	Expression
HULC	cervical cancer	Expression
CRNDE	glioma	Expression
AB073614	glioma	Regulation
NEAT1	renal syndrome	Expression
RP1130-1	hepatocellular carcinoma	Expression
H19	glioma	Regulation
MEG3	stroke	Regulation
LINC00161	osteosarcoma	Regulation
H19	lung cancer	Regulation
Unigene56159	hepatocellular carcinoma	Regulation
UCA1	pancreatic cancer	Regulation
HCG11	prostate cancer	Expression
MEG3	thrombocytopenic purpura	Regulation
CCDC26	pancreatic cancer	Expression
MALAT1	Parkinson's disease	Regulation
MALAT1	esophageal cancer	Expression
CCEPR	hepatocellular carcinoma	Regulation
MEG3	cholestatic liver injury	Regulation
RMRP	gastric cancer	Regulation
MALAT1	breast cancer	Expression
DANCR	prostate cancer	Regulation
MALAT1	gallbladder cancer	Regulation
TUSC7	glioma	Regulation
UCA1	breast cancer	Regulation
CCAT1	glioma	Regulation
H19	ovarian cancer	Regulation
UCA1	ovarian cancer	Regulation
MEG3	nasopharyngeal carcinoma	Regulation
UCA1	bladder cancer	Regulation
AGAP2-AS1	glioma	Regulation
TPT1-AS1	glioma	Expression
LINC01198	glioma	Expression
MIR155HG	glioma	Expression
Tug1	diabetes mellitus	Regulation
TUG1	chronic kidney disease	Regulation
SRA	nonalcoholic fatty liver disease	Regulation
MIR2052HG	breast cancer	Regulation
Ppp1r1b	congenital heart defect	Regulation
GPC3-AS1	hepatocellular carcinoma	Regulation
GIHCG	hepatocellular carcinoma	Regulation
ENSMUST00000147869	diabetic nephropathy	Regulation
HOTAIR	gastric cancer	Regulation
RP11-702B10.1	esophageal cancer	Expression
RP11-523H24.3	esophageal cancer	Expression
H19	ulcerative colitis	Expression
CYTOR	colon cancer	Expression
H19	pancreatic ductal adenocarcinoma	Regulation
HOTTIP	hepatocellular carcinoma	Expression
HOTTIP	pancreatic cancer	Expression
HOTTIP	gastric cancer	Expression
HOTTIP	colorectal cancer	Expression
KIAA0087	endometrial cancer	Regulation
RP11-501O2	endometrial cancer	Regulation
FAM212B-AS1	endometrial cancer	Regulation
LOC102723552	endometrial cancer	Regulation
RP11-140I24	endometrial cancer	Regulation
RP11-600K151	endometrial cancer	Regulation
HOTAIR	acute leukemia	Regulation
GAS5	prostate cancer	Regulation
PCA3	prostate cancer	Expression
H19	malignant digestive cancer	Expression
HOTTIP	glioma	Expression
GAPLINC	gastric cancer	Expression
ENST00000438347	hepatocellular carcinoma	Expression
LINC00601	hepatocellular carcinoma	Expression
CXCL1P1	hepatocellular carcinoma	Expression
CASC11	hepatocellular carcinoma	Expression
CTD-2616J11.14	gastric cancer	N/A
RP1-90G24.10	gastric cancer	N/A
RP11-150O12.3	gastric cancer	N/A
RP11-1149O23.2	gastric cancer	N/A
MAP3K20-AS1	gastric cancer	N/A
BC032469	esophageal squamous cell carcinoma	Regulation
MALAT1	uveal melanoma	Regulation
DANCR	breast cancer	Regulation
H19	gallbladder cancer	Regulation
LRRC75A-AS1	rheumatoid arthritis	Expression
ENST00000438399	rheumatoid arthritis	Expression
uc004afb.1	rheumatoid arthritis	Expression
RPKG1-AS1	rheumatoid arthritis	Expression
CRNDE	renal cell carcinoma	Expression
NEXN-AS1	lung cancer	N/A
uc.338	lung cancer	Locus
MALAT1	hemangioma	Locus
PVT1	esophageal cancer	Regulation
LINC-ROR	colorectal cancer	Regulation
MALAT1	thyroid cancer	Locus
HOTAIR	lung cancer	Regulation
UCA1	gastric cancer	Regulation
TUG1	ovarian cancer	Regulation
HOTAIR	ovarian cancer	Locus
MSNP1AS	autism spectrum disorder	Regulation
uc.345	pancreatic cancer	Regulation
GATA6-AS1	chronic lymphocytic leukemia	Locus
GATA6-AS1	gastric cancer	Expression
CDKN2B-AS1	osteosarcoma	Regulation
lnc-MGC	diabetic nephropathy	Regulation
HOTAIR	cervical cancer	Expression
LOC285194	colorectal cancer	Expression
RP11-462C24.1	colorectal cancer	Expression
SNHG16	colorectal cancer	Expression
PCGEM1	prostate cancer	Expression
H19	gastric cancer	N/A
lncCAMTA1	liver cancer	Regulation
ASAP1-IT1	ovarian cancer	N/A
FAM215A	ovarian cancer	N/A
LINC00472	ovarian cancer	N/A
DSCAM-AS1	breast cancer	Regulation
NEAT1	endometrial cancer	Regulation
RP11-248E9.5	pneumonia	N/A
RP11-456D7.1	pneumonia	N/A
CPS1-IT1	lung cancer	Regulation
HOTAIR	osteosarcoma	Locus
HOTAIR	gastrointestinal stromal tumor	Regulation
TUG1	osteosarcoma	Regulation
MALAT1	cervical cancer	Expression
ERL	Marek's disease	Locus
MALAT1	renal cell carcinoma	Regulation
ZFAS1	gastric cancer	N/A
HOXA11-AS	gastric cancer	Regulation
lnc-RTN4R-1	acute lymphoblastic leukemia	N/A
lnc-NKX2-3-1	acute lymphoblastic leukemia	N/A
NONHSAT089447	schizophrenia	N/A
NONHSAT041499	schizophrenia	N/A
MALAT1	osteosarcoma	Expression
CASC2	gastric cancer	Regulation
HNF1A-AS1	osteosarcoma	Regulation
IRAIN	pancreatic cancer	Regulation
GACAT3	gastric cancer	Regulation
SPRY4-IT1	cervical cancer	Regulation
PCBP2-OT1	tongue squamous cell carcinoma	Expression
CRNDE	gallbladder cancer	Regulation
TUG1	colon cancer	Expression
H19	cervical cancer	Regulation
LINC00312	bladder cancer	Regulation
GAS5	non-small cell lung cancer	Expression
PANDAR	colorectal cancer	Expression
UCA1	breast cancer	Regulation
AFAP1-AS1	pancreatic ductal adenocarcinoma	Expression
UCA1	pancreatic ductal adenocarcinoma	Expression
LINC00339	pancreatic ductal adenocarcinoma	Expression
H19	pneumoconiosis	Mutation
LINC00520	breast cancer	N/A
NR_026689	ovarian cancer	Locus
HIF-2α	osteosarcoma	Expression
SPRY4-IT1	colorectal cancer	Regulation
XIST	gastric cancer	Expression
Chaer	cardiac hypertrophy	Regulation
CYTOR	breast cancer	N/A
RNCR3	diabetes mellitus	Locus
NKILA	tongue squamous cell carcinoma	Regulation
HOTAIR	ischemic stroke	Regulation
NEAT1	ovarian cancer	Expression
LINC-ROR	gastric cancer	Regulation
uc009yby.1	renal cell carcinoma	Regulation
AC145110.1	breast cancer	Regulation
RP1-13P20.6	colorectal cancer	Expression
H19	gastric cancer	Expression
CYTOR	gastric cancer	Expression
LEF1-AS1	colorectal cancer	Expression
LINC00460	colorectal cancer	Expression
MALAT1	retinal neurodegeneration	Regulation
TINCR	bladder cancer	N/A
MALAT1	tongue squamous cell carcinoma	Regulation
MALAT1	nasopharyngeal carcinoma	Regulation
TDRG1	esophageal squamous cell carcinoma	Expression
AFAP1-AS1	colorectal cancer	Regulation
FENDRR	non-small cell lung cancer	Regulation
HOXC-AS1	atherosclerosis	Regulation
ZFAS1	hepatocellular carcinoma	Regulation
HOTAIR	cervical cancer	Locus
CCAT1	lung adenocarcinoma	Locus
PCAT14	prostate cancer	Expression
LOC100505976	laryngeal squamous cell carcinoma	N/A
XLOC_l2_010636	laryngeal squamous cell carcinoma	N/A
MALAT1	ovarian cancer	Expression
MALAT1	melanoma	Regulation
UCA1	oral squamous cell carcinoma	Regulation
CCAT2	prostate cancer	Expression
CDKN2B-AS1	nasopharyngeal carcinoma	Expression
NEAT1	glioma	Locus
lncRNA-ATB	pneumoconiosis	Expression
LINC01138	prostate cancer	Regulation
SUZ12P1	prostate cancer	Regulation
NEAT1	breast cancer	Regulation
91H	osteosarcoma	Expression
SLC25A25-AS1	colorectal cancer	Regulation
HOTAIR	large B-Cell lymphoma	Regulation
HOTAIR	papillary thyroid carcinoma	Locus
H19	glioma	Regulation
SNHG20	colorectal cancer	Expression
HOTAIR	laryngeal squamous cell carcinoma	Regulation
H19	breast cancer	Expression
UCA1	endometrial cancer	Expression
XIST	B-cell acute lymphoblastic leukemia	N/A
MIR22HG	ovarian cancer	Locus
SNHG6	hepatocellular carcinoma	Regulation
UFC1	osteoarthritis	Regulation
MALAT1	renal cell carcinoma	Expression
MIAT	chronic lymphocytic leukemia	Regulation
PCAT1	prostate cancer	Regulation
MALAT1	hepatocellular carcinoma	Regulation
RBM5-AS1/LUST	colon cancer	N/A
NONRATT021972	diabetic cardiac autonomic neuropathy	Regulation
linc-223	acute myeloid leukemia	N/A
SNHG1	neuroblastoma	Expression
BANCR	bladder cancer	Regulation
MFI2	osteosarcoma	Regulation
POIR	periodontitis	Expression
MALAT1	osteosarcoma	Expression
LOC729966	papillary thyroid carcinoma	Expression
Tug1	atherosclerosis	Regulation
CDKN2B-AS1	thyroid cancer	Regulation
DUXAP8	gastric cancer	Regulation
CHRF	silicosis	Regulation
PVT1	diabetic kidney disease	Expression
XIST	non-small cell lung cancer	Locus
n375709	nasopharyngeal carcinoma	Regulation
HULC	colorectal cancer	Regulation
PVT1	hepatocellular carcinoma	N/A
MIR7-3HG	hepatocellular carcinoma	N/A
TCL6	renal cell carcinoma	Expression
GAS5-AS1	non-small cell lung cancer	Regulation
RBMY2FP	hepatocellular carcinoma	Regulation
RSU1P2	cervical cancer	Regulation
MELOE	melanoma	Regulation
MALAT1	gastric cancer	Expression
TUG1	non-small cell lung cancer	Expression
LINC01089	breast cancer	Regulation
HOTAIR	ovarian cancer	Expression
PVT1	asthma	Regulation
NEAT1	systemic lupus erythematosus	Expression
MEG3	endometrial cancer	Regulation
CCAT2	small cell lung cancer	Regulation
BANCR	esophageal squamous cell carcinoma	Regulation
TMSB4	osteoarthritis	Regulation
P2RX7-V3	uveal melanoma	Expression
HOTAIR	cervical cancer	Expression
GAS5	gastric cancer	Expression
MALAT1	breast cancer	Expression
BANCR	papillary thyroid carcinoma	Regulation
XIST	nasopharyngeal carcinoma	Locus
ZFAS1	colorectal cancer	Expression
CDKN2B-AS1	melanoma	Regulation
SPRY4-IT1	glioma	Expression
SBF2-AS1	non-small cell lung cancer	Expression
RPLP0P2	lung adenocarcinoma	Expression
BCAR4	osteosarcoma	Regulation
TUG1	bladder cancer	Expression
HOTAIR	lung adenocarcinoma	Regulation
AK001094	gastric cancer	N/A
AK024171	gastric cancer	N/A
AK093735	gastric cancer	N/A
BC003519	gastric cancer	N/A
NR_003573	gastric cancer	N/A
MALAT1	osteosarcoma	Regulation
PCAT6	lung cancer	Locus
SPRY4-IT1	esophageal squamous cell carcinoma	Regulation
PICSAR	cutaneous squamous cell carcinoma	Expression
GCASPC	gallbladder cancer	Expression
uc.63	breast cancer	Regulation
MALAT1	epithelial ovarian cancer	Expression
NEAT1	leukemia	Expression
HOTAIR	glioma	Regulation
GAS5	melanoma	Regulation
AK126698	non-small cell lung cancer	Regulation
LINC01133	colorectal cancer	Regulation
LINC00261	gastric cancer	Expression
MIR31HG	bladder cancer	Regulation
GAS5	hypertension	Regulation
MEG3	hepatocellular carcinoma	Regulation
CCAT1	endometrial cancer	Locus
CASC9	esophageal cancer	Expression
MALAT1	non-small cell lung cancer	Expression
UCA1	breast cancer	Regulation
uc004cov.4	hypertrophic cardiomyopathy	Expression
uc022bqu.1	hypertrophic cardiomyopathy	Expression
TUG1	colorectal cancer	Regulation
MALAT1	gallbladder cancer	Expression
BC087858	non-small cell lung cancer	Regulation
GAS5	colorectal cancer	Expression
LINC00538	colorectal cancer	Expression
CLMAT3	colorectal cancer	Regulation
SPRY4-IT1	colorectal cancer	Locus
MIAT	Alzheimer's disease	Locus
UCA1	melanoma	Regulation
HOTAIR	breast cancer	Expression
NEAT1	bladder cancer	Regulation
CRNDE	medulloblastoma	Regulation
FER1L4	endometrial cancer	Regulation
RMST	breast cancer	N/A
HOTAIR	breast cancer	Regulation
C6orf176-TV1	non-small cell lung cancer	Expression
C6orf176-TV2	non-small cell lung cancer	Expression
MALAT1	pancreatic cancer	Regulation
PVT1	renal carcinoma	Expression
H19	glioma	Regulation
TUG1	glioma	Regulation
H19	bladder cancer	Regulation
RP11-359E19.2	bladder cancer	Regulation
BC041488	bladder cancer	Regulation
MALAT1	pulmonary arterial hypertension	Regulation
TUG1	hepatoblastoma	Regulation
SOX2-OT	colorectal cancer	Expression
MALAT1	tongue squamous cell carcinoma	Expression
LINC00052	hepatocellular carcinoma	Regulation
NEAT1	non-small cell lung cancer	Regulation
HOTTIP	osteosarcoma	Expression
HOTTIP	non-small cell lung cancer	Locus
CCAT2	hepatocellular carcinoma	Locus
MINCR	gallbladder cancer	Expression
TUG1	glioblastoma	Regulation
SOCS2-AS1	prostate cancer	Regulation
TUG1	B-cell neoplasms	Locus
TUG1	oesophageal squamous cell carcinoma	Locus
TUG1	bladder cancer	Locus
TUG1	hepatocellular carcinoma	Locus
TUG1	osteosarcoma	Locus
LOC100130476	esophageal squamous cell carcinoma	Expression
BACE1-AS	Alzheimer's disease	Expression
NEAT1_2	amyotrophic lateral sclerosis	Regulation
MALAT1	amyotrophic lateral sclerosis	Regulation
UCHL1-AS1	Parkinson's disease	Regulation
HTT-AS	Huntington's disease	Expression
BDNF-AS	Huntington's disease	Expression
HAR1	Huntington's disease	Expression
FMR1-AS1	fragile X syndrome	Expression
FMR6	fragile X syndrome	Expression
SCAANT1-AS	spinocerebellar ataxia	N/A
ATXN8OS	spinocerebellar ataxia	N/A
CAT104	breast cancer	Expression
LINC01234	breast cancer	Expression
STXBP5-AS1	breast cancer	Expression
MEG3	lung adenocarcinoma	Regulation
MIAT	lung adenocarcinoma	Regulation
LINC00115	lung adenocarcinoma	Regulation
GAS5	non-small cell lung cancer	Expression
HMlincRNA717	pancreatic cancer	Expression
MAPT-AS1	Parkinson's disease	Expression
UCA1	osteosarcoma	Expression
TUG1	esophageal squamous cell carcinoma	Expression
HAGLR	bladder cancer	Expression
HOTAIR	cervical cancer	Regulation
TUG1	renal cell carcinoma	Regulation
CAR10	lung cancer	Expression
HULC	gastric cancer	Expression
CDKN2B-AS1	ischemic heart failure	Expression
HOTAIR	ischemic heart failure	Expression
TUSC7	ischemic heart failure	Expression
CDKN2B-AS1	colorectal cancer	Regulation
MALAT1	ovarian cancer	Locus
LINC-ROR	nasopharyngeal carcinoma	Regulation
CDKN2B-AS1	non-small cell lung cancer	Regulation
HOTAIR	hepatocellular carcinoma	Expression
LINC00342	non-small cell lung cancer	Expression
HOTAIR	colon cancer	Regulation
MALAT1	lung adenocarcinoma	Locus
CDKN2B-AS1	colorectal cancer	Expression
HULC	hepatocellular carcinoma	Regulation
CCAT2	ovarian cancer	Expression
SPRY4-IT1	hepatocellular carcinoma	Regulation
HOTAIR	glioma	Expression
BCYRN1	breast cancer	Expression
LINC00628	gastric cancer	Regulation
PVT1	cervical cancer	Expression
NEAT1	non-small cell lung cancer	Regulation
RP11-838N2.4	glioblastoma	N/A
uc.167	ventricular septal defects	Regulation
ATB	glioma	Regulation
UCA1	esophageal squamous cell carcinoma	Regulation
UNMIBC	bladder cancer	Regulation
HIF1A-AS2	glioblastoma	Regulation
TUG1	gastric cancer	Expression
MDC1-AS1	glioma	Expression
AFAP1-AS1	colorectal cancer	Expression
LINC00673	pancreatic ductal adenocarcinoma	Regulation
MALAT1	gastric cancer	Regulation
GAPLINC	colorectal cancer	Expression
HULC	osteosarcoma	Expression
SPRY4-IT1	esophageal squamous cell carcinoma	Regulation
CASC8	lung cancer	Expression
CPS1-IT1	hepatocellular carcinoma	Regulation
XIST	breast cancer	Regulation
H19	esophageal squamous cell carcinoma	Locus
ZFAS1	gastric cancer	Regulation
HOTAIR	gastric cancer	Locus
HULC	gastric cancer	Locus
CYTOR	gastric cancer	Locus
MALAT2	gastric cancer	Locus
H19	gastric cancer	Locus
GHET1	gastric cancer	Locus
GACAT3	gastric cancer	Locus
LEIGC	gastric cancer	Regulation
GAS5	gastric cancer	Regulation
FER1L4	gastric cancer	Regulation
lnc-β-Catm	hepatocellular carcinoma	Expression
SPRY4-IT1	melanoma	Expression
PVT1	cervical cancer	Regulation
HOTAIR	cervical cancer	N/A
APOC1P1-3	breast cancer	Expression
MALAT1	ovarian cancer	Regulation
PAX8-AS1	cervical cancer	Expression
lnc-CC3	cervical cancer	Expression
AK021595	lung cancer	Expression
BC030759	lung cancer	Expression
AK000053	lung cancer	Expression
AK124307	lung cancer	Expression
BC020384	lung cancer	Expression
AK022024	lung cancer	Expression
CR615992	lung cancer	Expression
AF085995	lung cancer	Expression
CASC2	renal cell carcinoma	Expression
NEAT1	Huntington's disease	Expression
CCAT2	oral squamous cell carcinoma	Locus
ZNF582-AS1	colorectal cancer	Regulation
UCA1	hepatocellular carcinoma	Expression
PAUPAR	uveal melanoma	Expression
LINC00673	pancreatic cancer	Regulation
CCAT1	lung cancer	Regulation
SNHG15	hepatocellular carcinoma	Expression
LINC00673	melanoma	Regulation
PANDAR	bladder cancer	Expression
LUCAT1	non-small cell lung cancer	N/A
CASC2	colorectal cancer	Regulation
BCAR4	colorectal cancer	Expression
MALAT1	breast cancer	Regulation
AGAP2-AS1	non-small cell lung cancer	Locus
SOX2-OT	retinal neurodegeneration	Locus
LOC100130476	gastric cardia adenocarcinoma	Regulation
LINC00426	primary Sjögren's syndrome	Expression
ENST00000455309	primary Sjögren's syndrome	Expression
n336161	primary Sjögren's syndrome	Expression
NR_002712	primary Sjögren's syndrome	Expression
LINC02384	primary Sjögren's syndrome	Expression
Lnc-UTS2D-1:1	primary Sjögren's syndrome	Expression
n340599	primary Sjögren's syndrome	Expression
TCONS_l2_00014794	primary Sjögren's syndrome	Expression
CYTOR	renal cell carcinoma	Expression
HOTAIR	lung cancer	Regulation
H19	osteosarcoma	Regulation
lnc-ZNF354A-1	ankylosing spondylitis	N/A
lnc-LIN54-1	ankylosing spondylitis	N/A
lnc-FRG2C-3	ankylosing spondylitis	N/A
lnc-USP50-2	ankylosing spondylitis	N/A
ATB	prostate cancer	Regulation
MALAT1	breast cancer	Expression
RMEL3	melanoma	Regulation
UCA1	liver cancer	Regulation
HOTAIR	ovarian cancer	Expression
ZNRD1-AS1	lung cancer	Locus
MEG3	breast cancer	Expression
SAMMSON	melanoma	N/A
HOTAIR	colorectal cancer	Regulation
MALAT1	colorectal cancer	Expression
LOC285194	colorectal cancer	Regulation
uc.388	colorectal cancer	Expression
MEG3	testicular germ cell tumor	Expression
TUSC7	non-small cell lung cancer	Expression
uc.338	hepatocellular carcinoma	Locus
SBF2-AS1	non-small cell lung cancer	Expression
LOC100507661	thyroid cancer	Expression
AL049437	Parkinson's disease	N/A
AK021630	Parkinson's disease	Regulation
NEAT1	breast cancer	N/A
GClnc1	gastric cancer	Locus
HOTAIRM1	acute promyelocytic leukemia	Expression
HOTTIP	gastric cancer	Regulation
BCYRN1	esophageal squamous cell carcinoma	Expression
LINC00473	non-small cell lung cancer	Expression
AK033210	bronchopulmonary dysplasia	Expression
MALAT1	glioma	Regulation
CCAT1	gastric cancer	Expression
CCAT1	colorectal cancer	Expression
CCAT1	hepatocellular carcinoma	Expression
SNHG1	hepatocellular carcinoma	Expression
GHET1	colorectal cancer	Regulation
LOC572558	bladder cancer	Expression
HOTAIR	diffuse large B-cell lymphoma	Expression
CDKN2B-AS1	gastric cancer	Regulation
uc.48+	type 2 diabetes mellitus	Regulation
lncARSR	renal cell carcinoma	Expression
HOTAIR	breast cancer	Expression
LINP1	breast cancer	Regulation
HOTTIP	gastric cancer	Regulation
AB073614	glioma	Expression
AB073614	ovarian cancer	Regulation
HOTTIP	gastric cancer	Expression
CDKN2B-AS1	breast cancer	N/A
XIST	hepatocellular carcinoma	Regulation
MIAT	prostate cancer	Expression
CDKN2B-AS1	ovarian cancer	Regulation
NEAT1	gastric cancer	Regulation
H19	thyroid cancer	Regulation
H19	bladder cancer	Mutation
ATB	keloid	Regulation
HNF1A-AS1	hepatocellular carcinoma	Regulation
LOC101926975	Hirschsprung's disease	Expression
NEAT1	ovarian cancer	Expression
RP4-799P18.3	ovarian cancer	Expression
PTPRD-AS1	ovarian cancer	Expression
RP11-57P19.1	ovarian cancer	Expression
RP11-307C12.11	ovarian cancer	Expression
RP11-254I22.1	ovarian cancer	Expression
RP11-80H5.7	ovarian cancer	Expression
RP1-223E5.4	ovarian cancer	Expression
GACAT3	ovarian cancer	Expression
H19	gallbladder cancer	Regulation
LINC-ROR	colon cancer	Expression
HOTAIR	colorectal cancer	Expression
FTX	hepatocellular carcinoma	Regulation
SNHG5	gastric cancer	N/A
HOTTIP	prostate cancer	Regulation
HOTAIR	temporomandibular joint osteoarthritis	Regulation
LOC100287225	colorectal cancer	Regulation
HOTTIP	pancreatic ductal adenocarcinoma	N/A
MALAT1	pancreatic ductal adenocarcinoma	N/A
CRNDE	glioma	Regulation
SAMMSON	melanoma	Regulation
UCA1	gastric cancer	N/A
SNHG20	hepatocellular carcinoma	Expression
Z38	breast cancer	Expression
BANCR	osteosarcoma	Regulation
TMEVPG1	primary immune thrombocytopenia	Regulation
PICSAR	cutaneous squamous cell carcinoma	Expression
UCA1	colorectal cancer	Locus
HULC	diffuse large B-cell lymphoma	Expression
CDKN2B-AS1	glaucoma	N/A
MALAT1	proliferative vitreoretinopathy	N/A
MIAT	diabetic retinopathy	N/A
BANCR	retinoblastoma	N/A
MEG3	retinoblastoma	N/A
LINC-ROR	unveal melanoma	N/A
CRNDE-h	colorectal cancer	Regulation
HOTAIR	ovarian cancer	Regulation
H19	nasopharyngeal carcinoma	Regulation
LINC00668	gastric cancer	Expression
ENST00000436681	congenital heart defect	Regulation
H19	congenital heart defect	Regulation
AA584040	congenital heart defect	Regulation
AA709223	congenital heart defect	Regulation
BX478947	congenital heart defect	Regulation
PCAT1	hepatocellular carcinoma	Regulation
MIR100HG	cervical cancer	Expression
AC024560.2	cervical cancer	Expression
NONHSAT104436	esophageal squamous cell carcinoma	Regulation
CTD903	colorectal cancer	Regulation
lnc13	celiac disease	Locus
NEAT1	multiple sclerosis	Regulation
TUG1	multiple sclerosis	Regulation
RN7SK	multiple sclerosis	Regulation
GAS5	breast cancer	Expression
POU6F2-AS2	oesophageal squamous cell carcinoma	N/A
C2dat1	ischemic brain injury	Regulation
HOTAIR	pancreatic cancer	Expression
PVT1	pancreatic cancer	Expression
ATB	hepatocellular carcinoma	N/A
H19	colorectal cancer	Expression
CDKN2B-AS1	gastric cancer	Regulation
MIR503HG	choriocarcinoma	Regulation
LINC00629	choriocarcinoma	Regulation
CILinc01	osteoarthritis	Expression
CILinc02	osteoarthritis	Expression
PACERR	osteoarthritis	Expression
FGFR3-AS1	osteosarcoma	Regulation
H19	Parkinson's disease	Expression
MALAT1	Parkinson's disease	Expression
SNHG1	Parkinson's disease	Expression
NEAT1	Parkinson's disease	Expression
MALAT1	proliferative vitreoretinopathy	Regulation
HIF1A-AS2	bladder cancer	Regulation
CCAT2	bladder cancer	Regulation
MALAT1	esophageal squamous cell carcinoma	Regulation
CASC11	colorectal cancer	Expression
TINCR	colorectal cancer	Regulation
UCA1	hepatocellular carcinoma	Regulation
SAMMSON	melanoma	Locus
TUSC7	hepatocellular carcinoma	Regulation
HOTAIR	hepatocellular carcinoma	Expression
MALAT1	lung cancer	N/A
MALAT1	bladder cancer	N/A
MALAT1	hepatocellular carcinoma	N/A
FTX	hepatocellular carcinoma	Expression
MEG3	hepatocellular carcinoma	Regulation
H19	colorectal cancer	Regulation
DANCR	osteosarcoma	Locus
CCAT2	cervical cancer	Regulation
H19	glioma	Regulation
HULC	atherosclerosis	Regulation
EPB41L4A-AS2	breast cancer	Regulation
EPB41L4A-AS2	kidney cancer	Regulation
EPB41L4A-AS2	lung cancer	Regulation
HOTAIR	Parkinson's disease	Regulation
TUG1	prostate cancer	N/A
CTB-89H12.4	prostate cancer	N/A
ucoo2kmd.1	colorectal cancer	Expression
SARCC	renal cell carcinoma	Regulation
Pvt1	diabetes mellitus	Regulation
SRA	breast cancer	Regulation
EVI1	hepatocellular carcinoma	Regulation
HOTAIR	osteosarcoma	Mutation
PCA3	prostate cancer	Regulation
CBR3-AS1	prostate cancer	Regulation
HOTAIR	prostate cancer	Regulation
PRNCR1	prostate cancer	Regulation
PCGEM1	prostate cancer	Regulation
MALAT1	retinal neurodegeneration	Regulation
HOTAIR	colon cancer	Regulation
PCA3	prostate cancer	Regulation
TCONS_00003876	breast cancer	N/A
lnc-HOXC4-3:1	breast cancer	N/A
lnc-TEAD4-1:1	breast cancer	N/A
MIAT	dilated cardiomyopathy	Expression
RGMB-AS1	lung adenocarcinoma	Regulation
UCA1	acute myocardial infarction	Expression
MALAT1	non-small cell lung cancer	N/A
CDKN2B-AS1	hypertension	Mutation
HOTAIR	glioblastoma	N/A
NORAD	breast cancer	Regulation
GAS8-AS1	papillary thyroid carcinoma	Expression
MALAT1	glioma	Regulation
BC012900	ulcerative colitis	Regulation
LET	esophageal squamous cell carcinoma	Regulation
UCA1	renal cell carcinoma	Expression
HOTAIR	gastric cancer	Expression
UCA1	gastric cancer	Expression
MALAT1	hepatic steatosis	Regulation
DQ786243	colorectal cancer	Regulation
TRIM52-AS1	renal cell carcinoma	Regulation
MEG3	colorectal cancer	Mutation
H19	gastric cancer	Regulation
LINC00636	breast cancer	Expression
LINC01405	breast cancer	Expression
ADARB2-AS1	breast cancer	Expression
ST8SIA6-AS1	breast cancer	Expression
LINC00511	breast cancer	Expression
DPP10-AS1	breast cancer	Expression
PVT1	lung squamous cell carcinoma	Regulation
TERC	lung squamous cell carcinoma	Regulation
PANDAR	breast cancer	Regulation
MALAT1	breast cancer	Regulation
PVT1	gastric cancer	Expression
CYP4B1-PS1	diabetic nephropathy	Regulation
CCAT1	acute myeloid leukemia	Expression
HIF1A-AS2	breast cancer	Regulation
AK124454	breast cancer	Regulation
BC088254	myocardial hypertrophy	Regulation
LCAL6	lung adenocarcinoma	Expression
MALAT1	breast cancer	Regulation
MALAT1	breast cancer	Expression
TUG1	gastric cancer	Regulation
NEAT1	gastric adenocarcinoma	Expression
RP11-434D9.1	breast cancer	N/A
LINC00052	breast cancer	N/A
BC016831	breast cancer	N/A
IGKV	breast cancer	N/A
MALAT1	renal cell carcinoma	Expression
PVT1	non-small cell lung cancer	Regulation
NONHSAT040387	atrial fibrillation	N/A
NONHSAT098586	atrial fibrillation	N/A
NR_026689	lung cancer	Expression
CBR3-AS1	hepatocellular carcinoma	Locus
lnc-LAMC2-1:1	colorectal cancer	Locus
LINC-ROR	pancreatic cancer	Regulation
PANDAR	gastric cancer	Expression
MEG3	metabolic syndrome	Expression
MIF-AS1	nephrolithiasis	Mutation
AB209630	hypopharyngeal squamous cell carcinoma	Expression
HULC	glioma	Regulation
BCYRN1	ovarian cancer	Regulation
AFAP1-AS1	hepatocellular carcinoma	Regulation
PVT1	breast cancer	Regulation
PVT1	breast cancer	Regulation
MALAT1	colorectal cancer	Regulation
H19	breast cancer	Mutation
MEG3	tongue squamous cell carcinoma	Expression
AK021954	atherosclerosis	Regulation
UCA1	colon cancer	Expression
PVT1	ovarian cancer	Expression
AK123072	gastric cancer	Regulation
MALAT1	non-small cell lung cancer	Locus
SPRY4-IT1	esophageal squamous cell carcinoma	Regulation
LINC01852	non-small cell lung cancer	Expression
LET	renal cell carcinoma	Expression
PVT1	renal cell carcinoma	Expression
PANDAR	renal cell carcinoma	Expression
PTENP1	renal cell carcinoma	Expression
LINC00963	renal cell carcinoma	Expression
KRT7-AS	gastric cancer	Regulation
H19	laryngeal squamous cell carcinoma	Regulation
SLC26A4-AS1	cardiac hypertrophy	N/A
RP11-344E13.3	cardiac hypertrophy	N/A
MAGI1-IT1	cardiac hypertrophy	N/A
LncPPARδ	coronary artery disease	Expression
MALAT1	gastric cancer	Regulation
KCNQ1OT1	colorectal cancer	Regulation
HOTAIR	endometrial cancer	Expression
UCA1	ovarian cancer	Expression
NONRATT021972	diabetes mellitus	Regulation
OR3A4	gastric cancer	Regulation
GAS5	breast cancer	Regulation
SOX2-OT	esophageal squamous cell carcinoma	Regulation
CASC15	basal cell carcinoma	N/A
CDKN2B-AS1	basal cell carcinoma	N/A
SCHLAP1	bladder cancer	Locus
RP11-181G12.2	lung adenocarcinoma	N/A
RP11-89K21	lung adenocarcinoma	N/A
OTTHUMT00000387022	coronary artery disease	Expression
TUG1	colorectal cancer	Regulation
KRT18P55	gastric cancer	Expression
MALAT1	cervical cancer	Expression
UCA1	ovarian cancer	Expression
MEG3	pancreatic cancer	Regulation
MALAT1	pancreatic cancer	Regulation
FEZF1-AS1	colorectal cancer	Regulation
MALAT1	neuroblastoma	Expression
lncRNA-ATB	renal cell carcinoma	Expression
GAS5	melanoma	Regulation
SOX2-OT	lung cancer	Locus
MEG3	diabetes mellitus	Expression
LINC01133	non-small cell lung cancer	Expression
TINCR	esophageal squamous cell carcinoma	Regulation
HOXA11-AS	glioma	Expression
HOTAIR	ovarian cancer	Regulation
FALEC	thyroid cancer	Regulation
CCAT1	gastric cancer	Regulation
ENST00000537266	papillary thyroid carcinoma	Regulation
HAGLROS	papillary thyroid carcinoma	Regulation
uc.77	idiopathic pulmonary fibrosis	Expression
2700086A05Rik	idiopathic pulmonary fibrosis	Expression
MEG3	osteosarcoma	Expression
HOTAIR	asthenozoospermia	Expression
CCAT1	colorectal cancer	Expression
HOTAIR	colorectal cancer	Expression
PRNCR1	prostate cancer	N/A
PCAT1	prostate cancer	N/A
PCAT2	prostate cancer	N/A
NEAT1	laryngeal squamous cell carcinoma	Regulation
FGF14-AS2	breast cancer	Regulation
AK027294	colorectal cancer	Regulation
MEG3	gallbladder cancer	Regulation
CDKN2B-AS1	gallbladder cancer	Regulation
DILC	liver cancer	Expression
CBR3-AS1	prostate cancer	N/A
HOTTIP	hepatocellular carcinoma	Regulation
RP11-395G23.3	endometrial cancer	Regulation
LA16c-313D11.11	endometrial cancer	Regulation
LINC01158	gastric cancer	Regulation
Hotair	sepsis	Regulation
GFRα	Hirschsprung's disease	Expression
H19	gallbladder cancer	Regulation
AFAP1-AS1	hepatocellular carcinoma	Regulation
HOTAIR	bladder cancer	Expression
TP73-AS1	esophageal squamous cell carcinoma	Regulation
CYTOR	gastric cancer	Regulation
SUMO1P3	bladder cancer	Regulation
MALAT1	cervical cancer	Regulation
LOC400891	prostate cancer	Regulation
lnc-MX1-1	prostate cancer	Expression
LUNAR1	diffuse large B-cell lymphoma	Regulation
LINC00635	lung cancer	Regulation
CASC2	lung cancer	Expression
BACE1-AS	ovarian cancer	Expression
TUSC7	osteosarcoma	Regulation
HOTAIR	bladder transitional cell carcinoma	Expression
H19	gastric cancer	Expression
PCAT1	lung cancer	Regulation
UPAT	colon cancer	Expression
UHRF1	colon cancer	Expression
NONHSAT123350	renal clear cell carcinoma	Regulation
MHRT	acute myocardial infarction	Expression
BANCR	hepatocellular carcinoma	Regulation
HNF1A-AS1	nasopharyngeal carcinoma	Regulation
AFAP1-AS1	esophageal squamous cell carcinoma	Expression
NUTF2P3	pancreatic cancer	Expression
CCAT1	colorectal cancer	Regulation
TUG1	glioma	Regulation
NONRATT021972	type 2 diabetes mellitus	Regulation
PCNA-AS1	gastric cancer	Regulation
HOTTIP	lung cancer	Expression
CCAT2	lung cancer	Expression
H19	lung cancer	Expression
HOTAIR	lung cancer	Expression
MALAT1	lung cancer	Expression
CDKN2B-AS1	lung cancer	Expression
SCHLAP1	prostate cancer	Expression
CCAT2	cervical squamous cell cancer	Expression
UCA1	gastric cancer	Expression
MALAT1	pre-eclampsia	Regulation
H19	non-small cell lung cancer	Regulation
IRAIN	non-small cell lung cancer	Locus
CTD-2541M15	gastric cancer	Regulation
UCA1	gastric cancer	Regulation
MEG3	gastric cancer	Regulation
HOTAIR	nasopharyngeal carcinoma	Regulation
HOTTIP	hepatocellular carcinoma	Regulation
LOC389641	pancreatic ductal adenocarcinoma	Regulation
CDKN2B-AS1	colorectal cancer	Regulation
HOTAIR	small cell lung cancer	Regulation
GAS5	hepatocellular carcinoma	Expression
MIAT	myocardial infarction	N/A
Gm15577	medulloblastoma	Regulation
MALAT1	breast cancer	Expression
MALAT1	liver fibrosis	Regulation
BALR-6	B-lymphoblastic leukemia	Regulation
LINC01207	lung adenocarcinoma	Regulation
H19	glioma	Regulation
MIR31HG	gastric cancer	Expression
uc.48+	diabetic neuropathic pain	Regulation
HOTTIP	colorectal cancer	Regulation
HOTAIRM1	pancreatic ductal adenocarcinoma	Expression
MALAT1	breast cancer	Expression
MEG3	glioma	Regulation
GAS5	type 2 diabetes mellitus	Expression
uc001ncr	hepatocellular carcinoma	Expression
AX800134	hepatocellular carcinoma	Expression
C5T1	rheumatoid arthritis	Locus
ICR	hepatocellular carcinoma	Regulation
ICAM-1	hepatocellular carcinoma	Regulation
H19	non-small cell lung cancer	Expression
GAS5	breast cancer	Expression
SNHG15	gastric cancer	Expression
MEG3	retinoblastoma	Regulation
HOTAIR	lung adenocarcinoma	Regulation
UCA1	non-small cell lung cancer	Locus
FMR6	fragile X-associated premature ovarian insufficiency	Regulation
XLOC_011402	polycystic ovary syndrome	Regulation
ENST00000454271	polycystic ovary syndrome	Regulation
ENST00000433673	polycystic ovary syndrome	Regulation
LINC01828	polycystic ovary syndrome	Regulation
ENST00000432431	polycystic ovary syndrome	Regulation
MALAT1	glioma	Regulation
lncRNA-HIF2PUT	colorectal cancer	Regulation
MEG3	hepatocellular carcinoma	Regulation
FENDRR	lung cancer	Expression
SGO1-AS1	lung cancer	Expression
NR_024118	rheumatoid arthritis	Regulation
XIST	breast cancer	Expression
53BP1	breast cancer	Expression
LINC-ROR	pancreatic cancer	Expression
IFNG-AS1	Hashimoto's thyroiditis	Regulation
GAS5	breast cancer	Regulation
GAS5	prostate cancer	Regulation
GAS5	lung cancer	Regulation
GAS5	colorectal cancer	Regulation
RP11-284N8.3.1	ovarian cancer	Expression
AC104699.1.1	ovarian cancer	Expression
NONRATT021972	myocardial ischemic injury	Regulation
FTX	colorectal cancer	Expression
HOTAIR	acute myeloid leukemia	Expression
DSCAM-AS1	breast cancer	N/A
MALAT1	glioma	Regulation
AC002454.1	endometriosis	Regulation
CDKN2B-AS1	coronary artery disease	Regulation
DANCR	colorectal cancer	Regulation
HOTTIP	colorectal cancer	Expression
HOTTIP	osteosarcoma	Expression
MALAT1	gastric cancer	Regulation
AK056155	Loeys-Dietz syndrome	Regulation
H19	ovarian cancer	Regulation
MALAT1	hepatocellular carcinoma	Expression
BX647187	prostate cancer	Expression
NONHSAT037832	papillary thyroid carcinoma	Expression
MEG3	prostate cancer	Regulation
NEAT1	esophageal squamous cell carcinoma	Regulation
lnc-ZNF180-2	renal clear cell carcinoma	Expression
MEG3	diabetes mellitus	Expression
linc-ITGB1	breast cancer	Regulation
BCYRN1	Alzheimer's disease	Expression
PCA3	prostate cancer	Expression
HOTAIR	head and neck squamous cell carcinoma	Regulation
NEAT1	glioma	Expression
HOTAIR	breast cancer	Regulation
MALAT1	osteosarcoma	Expression
MEG3	cervical cancer	Regulation
RUNX1-IT1	gastric cancer	Locus
TSIX	systemic sclerosis	Regulation
LINC00472	breast cancer	Regulation
CRNDE	ovarian cancer	Expression
LINC00917	intervertebral disc degeneration	Regulation
CTD-2246P4.1	intervertebral disc degeneration	Regulation
CTC-523E23.5	intervertebral disc degeneration	Regulation
RP4-639J15.1	intervertebral disc degeneration	Regulation
[truncated: 947 more rows]
